# Supplementary material for: Comparison of angle, shape, and position of articular processes in Dobermans and Great Danes with and without cervical spondylomyelopathy
Source: BMC Vet Res. 2017 Mar 24;13:77. doi: 10.1186/s12917-017-0997-4 (PMC5366139; doi:10.1186/s12917-017-0997-4)
Supplement: Supplementary file 2 — Angle of the cranial and caudal articular surfaces to the reference line for Doberman Pinschers with cervical spondylomyelopathy. Angle measurements for the articular surface of the right (R) and left (L) cranial and caudal articular processes in 15 Doberman Pinschers with cervical spondylomyelopathy (Dob-CSM). (XLSX 18 kb) [file 12917_2017_997_MOESM2_ESM.xlsx]

## Sheet: Sheet1
Angle of the cranial and caudal articular surfaces to the reference line for Doberman Pinschers with cervical spondylomyelopathy (Dob-CSM)
Dob-CSM 1	Cranial R	Caudal R	Cranial L	Caudal L
C2-3	25.1	28.3	17.4	21.8
C3-4	19.7	17.3	21.7	18.5
C4-5	25.3	20.4	15.4	11.4
C5-6	23.9	22	29.3	25
C6-7	28.5	24.9	35.9	32.2
C7-T1	41.3	41.3	38	37.1
Dob-CSM 2	Cranial R	Caudal R	Cranial L	Caudal L
C2-3	31.5	28.8	31.8	29
C3-4	26.3	30.2	25.7	25.5
C4-5	20.6	25.8	15.7	14.9
C5-6	8.9	13.5	14.6	13.9
C6-7	23.1	21.8	33.6	28
C7-T1	39.7	39.4	33.1	34.1
Dob-CSM 3	Cranial R	Caudal R	Cranial L	Caudal L
C2-3	21.3	24.3	25.8	23.7
C3-4	17.6	24.3	17.4	20
C4-5	8.5	10.6	14.4	15.7
C5-6	23.4	18.8	21.9	16.3
C6-7	21.6	18.2	28.7	28.7
C7-T1	17	18.1	32.4	35.2
Dob-CSM 4	Cranial R	Caudal R	Cranial L	Caudal L
C2-3	21.8	20.8	27.8	21.8
C3-4	20.4	19.7	13.3	15.9
C4-5	33.2	35.1	17.4	22.3
C5-6	23.3	21.2	22.3	22.2
C6-7	31	21.8	31.1	32.1
C7-T1	52.4	54.4	51	60.2
Dob-CSM 5	Cranial R	Caudal R	Cranial L	Caudal L
C2-3	28.7	29.5	27.5	23
C3-4	31.4	27.6	28.3	24
C4-5	39.7	43.9	26.3	30.5
C5-6	19	24.6	27.3	31.6
C6-7	32.6	30	32.2	27.8
C7-T1	26.7	22.3	33	39.5
Dob-CSM 6	Cranial R	Caudal R	Cranial L	Caudal L
C2-3	18.4	20	19	16.6
C3-4	13.4	7.3	10.2	12.5
C4-5	13.3	15.6	14	12.5
C5-6	21.2	16.8	16.3	15.3
C6-7	22	22.3	22.8	21.1
C7-T1	16.6	16.2	36	37.4
Dob-CSM 7	Cranial R	Caudal R	Cranial L	Caudal L
C2-3	14.9	12.9	37.9	35
C3-4	24.2	25.7	22.8	21.5
C4-5	24.6	22.9	23.5	23.4
C5-6	41.9	43.2	41.2	41.4
C6-7	32.7	34.6	15.3	10.2
C7-T1	26.8	14.4	21.4	21.7
Dob-CSM 8	Cranial R	Caudal R	Cranial L	Caudal L
C2-3	17.5	27.8	20.1	25.1
C3-4	14.5	14	14.7	14.8
C4-5	21.7	30.9	23.7	24.3
C5-6	7.7	8.7	17.9	18.2
C6-7	16.9	16.5	22	22.4
C7-T1	27.9	21.4	22.9	16.9
Dob-CSM 9	Cranial R	Caudal R	Cranial L	Caudal L
C2-3	24.5	26.1	24	24.1
C3-4	18.5	18.5	20.6	22.5
C4-5	15	14.2	21.6	15.3
C5-6	18.8	15.6	19.5	12.6
C6-7	39.8	40.9	39.5	41.6
C7-T1	46.1	48.1	55.9	60.3
Dob-CSM 10	Cranial R	Caudal R	Cranial L	Caudal L
C2-3	27.9	25.1	31.2	30.4
C3-4	24.1	21.2	26.6	28.6
C4-5	25.5	22.7	30.1	25.8
C5-6	32.4	32.6	32.2	35.1
C6-7	36.2	34.8	34.3	33.8
C7-T1	48.2	50.9	56.3	52.3
Dob-CSM 11	Cranial R	Caudal R	Cranial L	Caudal L
C2-3	22.1	25.7	27.1	28.4
C3-4	28	30.2	22.1	22.9
C4-5	28.3	22.2	26.6	24.8
C5-6	30.3	27.8	32.7	36.6
C6-7	39.4	33.8	31.3	26.1
C7-T1	32.3	29.2	31	31
Dob-CSM 12	Cranial R	Caudal R	Cranial L	Caudal L
C2-3	19.9	22.6	33	32.2
C3-4	28.4	30.1	25.5	28.8
C4-5	28.2	27.7	20.7	19.9
C5-6	23.7	23.3	23.1	19.5
C6-7	50.5	45.4	38.9	40.3
C7-T1	42.2	44.6	51.3	50
Dob-CSM 13	Cranial R	Caudal R	Cranial L	Caudal L
C2-3	25.4	28	32.6	33.9
C3-4	25.3	26.2	27.2	14.8
C4-5	17.6	19.5	26.9	19.4
C5-6	8.5	7.4	17.7	12.3
C6-7	21.5	21.7	29.3	24.3
C7-T1	40.4	30.5	27.5	21.6
Dob-CSM 14	Cranial R	Caudal R	Cranial L	Caudal L
C2-3	18.2	31.9	19.8	20.8
C3-4	19.1	19.6	13.8	12
C4-5	21.1	23	25.7	26.3
C5-6	33.1	35.1	26.2	32.6
C6-7	31.2	31.5	28.1	25.1
C7-T1	33.4	34.7	38.1	45.1
Dob-CSM 15	Cranial R	Caudal R	Cranial L	Caudal L
C2-3	23.1	31.3	22.8	24.5
C3-4	16.3	15.3	13.1	8.3
C4-5	15.8	21	26.7	25
C5-6	10.5	11.5	12.1	11.4
C6-7	23.3	23.5	17.5	17.3
C7-T1	34	30.5	26	25.2
