# Supplementary material for: Comparison of angle, shape, and position of articular processes in Dobermans and Great Danes with and without cervical spondylomyelopathy
Source: BMC Vet Res. 2017 Mar 24;13:77. doi: 10.1186/s12917-017-0997-4 (PMC5366139; doi:10.1186/s12917-017-0997-4)
Supplement: Supplementary file 7 — Distance from the lateral edge of the cranial and caudal articular surfaces to the reference line in clinically normal Great Danes. Distance (in centimeters) from the lateral edge of the articular surface of the right and left cranial and caudal articular processes to the reference line in 15 clinically normal Great Danes (GD-N). (XLSX 23 kb) [file 12917_2017_997_MOESM7_ESM.xlsx]

## Sheet: Sheet1
Distance from the lateral edge of the cranial and caudal articular surfaces to the reference line in clinically normal Great Danes
	GD-N 1	Cranial right	Cranial left	Caudal right	Caudal left
	C2-3	1.07	0.97	1.19	1.16
	C3-4	0.77	0.91	0.93	1
	C4-5	0.93	0.85	1.1	1.07
	C5-6	0.86	0.88	1.03	1.06
	C6-7	1.22	1.33	1.29	1.49
	C7-T1	1.31	1.29	1.48	1.45
	GD-N 2	Cranial right	Cranial left	Caudal right	Caudal left
	C2-3	1.47	1.4	1.62	1.58
	C3-4	1.49	1.39	1.62	1.52
	C4-5	1.23	1.37	1.32	1.48
	C5-6	1.46	1.49	1.63	1.62
	C6-7	1.24	1.14	1.42	1.37
	C7-T1	1.44	1.28	1.56	1.36
	GD-N 3	Cranial right	Cranial left	Caudal right	Caudal left
	C2-3	1.32	1.28	1.53	1.47
	C3-4	1.5	1.52	1.63	1.62
	C4-5	1.31	1.27	1.38	1.4
	C5-6	1.34	1.18	1.45	1.27
	C6-7	1.15	1.27	1.32	1.36
	C7-T1	1.55	1.45	1.69	1.59
	GD-N 4	Cranial right	Cranial left	Caudal right	Caudal left
	C2-3	1.38	1.12	1.37	1.33
	C3-4	1.41	1.43	1.58	1.41
	C4-5	1.31	1.27	1.49	1.36
	C5-6	1.8	1.51	2.11	1.68
	C6-7	0.99	1.12	1.19	1.37
	C7-T1	1.56	1.46	1.63	1.67
	GD-N 5	Cranial right	Cranial left	Caudal right	Caudal left
	C2-3	1.47	1.62	1.53	1.54
	C3-4	1.33	1.33	1.41	1.47
	C4-5	1.4	1.4	1.54	1.53
	C5-6	1.25	1.21	1.42	1.29
	C6-7	1.17	1.08	1.32	1.26
	C7-T1	1.38	1.34	1.46	1.48
	GD-N 6	Cranial right	Cranial left	Caudal right	Caudal left
	C2-3	1.16	1.01	1.29	1.12
	C3-4	0.81	1	1.09	0.94
	C4-5	1.06	1.03	1.15	1.12
	C5-6	1.35	1.36	1.44	1.39
	C6-7	1.3	1.09	1.39	1.29
	C7-T1	1.84	1.73	1.92	1.79
	GD-N 7	Cranial right	Cranial left	Caudal right	Caudal left
	C2-3	1.28	1.18	1.42	1.28
	C3-4	1.22	1.36	1.37	1.53
	C4-5	1.3	1.44	1.59	1.71
	C5-6	1.49	1.46	1.88	1.65
	C6-7	1.32	1.37	1.46	1.48
	C7-T1	1.64	1.68	1.7	1.52
	GD-N 8	Cranial right	Cranial left	Caudal right	Caudal left
	C2-3	1.64	1.46	1.73	1.59
	C3-4	1.09	1.16	1.18	1.26
	C4-5	0.97	0.96	1.06	1.16
	C5-6	0.85	0.99	1.06	1.16
	C6-7	0.83	0.69	0.99	0.9
	C7-T1	1.32	1.33	1.46	1.44
	GD-N 9	Cranial right	Cranial left	Caudal right	Caudal left
	C2-3	1.17	1.2	1.3	1.31
	C3-4	1.09	1.12	1.17	1.23
	C4-5	1.11	1.05	1.17	1.19
	C5-6	1.27	1.4	1.51	1.57
	C6-7	1.12	0.84	1.29	1.05
	C7-T1	1.42	1.39	1.49	1.43
	GD-N 10	Cranial right	Cranial left	Caudal right	Caudal left
	C2-3	1.22	1.09	1.33	1.26
	C3-4	1.2	1.15	1.37	1.3
	C4-5	1.4	1.17	1.42	1.24
	C5-6	1.59	1.41	1.65	1.58
	C6-7	1.28	1.27	1.41	1.49
	C7-T1	1.52	1.38	1.56	1.47
	GD-N 11	Cranial right	Cranial left	Caudal right	Caudal left
	C2-3	1.25	1.09	1.49	1.4
	C3-4	0.89	1.11	1.03	1.16
	C4-5	1.17	1.31	1.32	1.38
	C5-6	1.76	1.5	1.76	1.59
	C6-7	1.67	1.44	1.78	1.47
	C7-T1	1.73	1.27	1.81	1.46
	GD-N 12	Cranial right	Cranial left	Caudal right	Caudal left
	C2-3	1.57	1.24	1.79	1.34
	C3-4	1.45	1.43	1.59	1.56
	C4-5	1.49	1.43	1.62	1.53
	C5-6	1.58	1.41	1.7	1.59
	C6-7	1.25	1.27	1.48	1.45
	C7-T1	1.67	1.81	1.78	1.89
	GD-N 13	Cranial right	Cranial left	Caudal right	Caudal left
	C2-3	1.25	1.03	1.33	1.2
	C3-4	1.19	1.07	1.28	1.12
	C4-5	1.25	1.19	1.36	1.27
	C5-6	1.39	1.37	1.5	1.45
	C6-7	1.34	1.37	1.5	1.46
	C7-T1	1.59	1.64	1.67	1.68
	GD-N 14	Cranial right	Cranial left	Caudal right	Caudal left
	C2-3	0.97	1.06	1.02	1.2
	C3-4	1	0.99	1.12	1.07
	C4-5	0.83	1.07	1.07	1.17
	C5-6	1.13	1.16	1.32	1.29
	C6-7	1.07	1.17	1.23	1.31
	C7-T1	1.32	1.26	1.5	1.4
	GD-N 15	Cranial right	Cranial left	Caudal right	Caudal left
	C2-3	0.89	0.98	1.01	1.09
	C3-4	0.88	0.81	1.08	1.02
	C4-5	0.98	1.13	1.17	1.26
	C5-6	1.37	1.52	1.53	1.68
	C6-7	1.32	1.21	1.49	1.3
	C7-T1	1.27	1.36	1.42	1.5
