# Supplementary material for: Comparison of angle, shape, and position of articular processes in Dobermans and Great Danes with and without cervical spondylomyelopathy
Source: BMC Vet Res. 2017 Mar 24;13:77. doi: 10.1186/s12917-017-0997-4 (PMC5366139; doi:10.1186/s12917-017-0997-4)
Supplement: Supplementary file 8 — Distance from the lateral edge of the cranial and caudal articular surfaces to the reference line in Great Danes with cervical spondylomyelopathy. Distance (in centimeters) from the lateral edge of the articular surface of the right and left cranial and caudal articular processes to the reference line in 15 Great Danes with cervical spondylomyelopathy (GD-CSM). (XLSX 23 kb) [file 12917_2017_997_MOESM8_ESM.xlsx]

## Sheet: Sheet1
Distance from the lateral edge of the cranial and caudal articular surfaces to the reference line in Great Danes with cervical spondylomyelopathy
	GD-CSM 1	Cranial right	Cranial left	Caudal right	Caudal left
	C2-3	1.42	1.41	1.62	1.46
	C3-4	1.37	1.38	1.46	1.58
	C4-5	1.41	1.36	1.47	1.45
	C5-6	1.23	1.36	1.39	1.57
	C6-7	1.5	1.13	1.65	1.2
	C7-T1	1.63	1.41	1.75	1.44
	GD-CSM 2	Cranial right	Cranial left	Caudal right	Caudal left
	C2-3	1.17	1.08	1.28	1.26
	C3-4	1.06	0.92	1.17	1.1
	C4-5	1.11	1.11	1.28	1.23
	C5-6	1.36	1.36	1.45	1.35
	C6-7	0.96	1.23	1.07	1.4
	C7-T1	1.34	1.3	1.48	1.48
	GD-CSM 3	Cranial right	Cranial left	Caudal right	Caudal left
	C2-3	1.52	1.43	1.59	1.54
	C3-4	1.17	1.19	1.28	1.28
	C4-5	1.13	1.39	1.26	1.51
	C5-6	1.43	1.4	1.54	1.63
	C6-7	1.4	1.4	1.53	1.54
	C7-T1	1.18	1.21	1.33	1.45
	GD-CSM 4	Cranial right	Cranial left	Caudal right	Caudal left
	C2-3	1.52	1.38	1.67	1.62
	C3-4	1.35	1.52	1.49	1.65
	C4-5	1.5	1.6	1.57	1.73
	C5-6	1.6	1.45	1.78	1.55
	C6-7	1.44	1.31	1.64	1.46
	C7-T1	1.43	1.28	1.58	1.43
	GD-CSM 5	Cranial right	Cranial left	Caudal right	Caudal left
	C2-3	1.79	1.39	1.93	1.46
	C3-4	0.55	0.76	0.7	0.88
	C4-5	1.17	1.47	1.28	1.59
	C5-6	1.47	1.9	1.6	2
	C6-7	1.32	1.59	1.49	1.67
	C7-T1	1.73	1.85	1.93	1.88
	GD-CSM 6	Cranial right	Cranial left	Caudal right	Caudal left
	C2-3	1.24	1.63	1.34	1.78
	C3-4	1.13	1.23	1.26	1.4
	C4-5	1.51	1.14	1.56	1.37
	C5-6	1.84	1.78	1.87	1.91
	C6-7	1.66	1.57	1.66	1.65
	C7-T1	1.9	2.02	1.96	2.12
	GD-CSM 7	Cranial right	Cranial left	Caudal right	Caudal left
	C2-3	1.17	1.21	1.18	1.28
	C3-4	0.29	0.14	0.48	0.35
	C4-5	0.7	0.81	0.89	0.98
	C5-6	1.02	0.92	1.11	1.02
	C6-7	1.1	0.99	1.33	1.05
	C7-T1	1.21	1.31	1.41	1.43
	GD-CSM 8	Cranial right	Cranial left	Caudal right	Caudal left
	C2-3	1.16	1	1.23	1.09
	C3-4	1.08	1.18	1.15	1.25
	C4-5	0.91	1.03	1.03	1.09
	C5-6	1.1	1.36	1.19	1.43
	C6-7	0.92	1.35	1.16	1.42
	C7-T1	1.07	1.1	1.27	1.22
	GD-CSM 9	Cranial right	Cranial left	Caudal right	Caudal left
	C2-3	1.4	1.27	1.58	1.42
	C3-4	1.13	-0.04	1.24	1.26
	C4-5	1.38	1.28	1.49	1.44
	C5-6	1.39	1.43	1.5	1.51
	C6-7	1.39	1.24	1.52	1.36
	C7-T1	1.72	1.55	1.75	1.66
	GD-CSM 10	Cranial right	Cranial left	Caudal right	Caudal left
	C2-3	0.69	0.88	0.72	1.09
	C3-4	1.32	1.19	1.49	1.31
	C4-5	1.21	1.2	1.38	1.32
	C5-6	1.68	1.37	1.75	1.44
	C6-7	1.66	1.4	1.68	1.48
	C7-T1	1.71	1.31	1.75	1.49
	GD-CSM 11	Cranial right	Cranial left	Caudal right	Caudal left
	C2-3	1.05	1.01	1.11	1.08
	C3-4	1.26	1.5	1.39	1.58
	C4-5	1.36	1.53	1.41	1.67
	C5-6	1.24	1.4	1.46	1.64
	C6-7	1.31	1.57	1.54	1.68
	C7-T1	1.78	2.12	1.84	2.21
	GD-CSM 12	Cranial right	Cranial left	Caudal right	Caudal left
	C2-3	0.61	0.74	0.56	0.68
	C3-4	0.9	1.08	1	1.27
	C4-5	1.72	1.65	1.89	1.67
	C5-6	1.66	1.59	1.75	1.67
	C6-7	1.4	1.55	1.52	1.66
	C7-T1	1.3	1.36	1.4	1.48
	GD-CSM 13	Cranial right	Cranial left	Caudal right	Caudal left
	C2-3	1.32	1.3	1.29	1.33
	C3-4	1.2	1.4	1.35	1.68
	C4-5	1.47	1.43	1.53	1.57
	C5-6	1.79	1.69	1.86	1.76
	C6-7	1.67	1.55	1.88	1.61
	C7-T1	2.12	2.03	2.19	2.07
	GD-CSM 14	Cranial right	Cranial left	Caudal right	Caudal left
	C2-3	1.39	1.15	1.53	1.33
	C3-4	1.1	0.73	1.16	0.84
	C4-5	1.18	1.06	1.34	1.15
	C5-6	1.33	1.18	1.38	1.35
	C6-7	1.35	1.11	1.57	1.3
	C7-T1	1.54	1.35	1.78	1.46
	GD-CSM 15	Cranial right	Cranial left	Caudal right	Caudal left
	C2-3	1.31	1.19	1.53	1.43
	C3-4	1.14	1.13	1.32	1.28
	C4-5	1.55	1.81	1.7	2.09
	C5-6	1.86	1.99	1.97	2.09
	C6-7	1.52	1.38	1.65	1.47
	C7-T1	1.74	1.95	1.89	2.14
